# Supplementary material for: Disturbed Plasma Lipidomic Profiles in Females with Diffuse Large B-Cell Lymphoma: A Pilot Study
Source: Cancers (Basel). 2023 Jul 18;15(14):3653. doi: 10.3390/cancers15143653 (PMC10377844; doi:10.3390/cancers15143653)
Supplement: Supplementary file 1 [file cancers-15-03653-s001.zip]

Archive with 3 entries (3 files):
- Masnikosa et al Supplementary File S1.pdf
- Masnikosa et al Supplementary File S2.pdf
- Masnikosa et al Supplementary File S3.xlsx
