# Supplementary material for: Disturbed Plasma Lipidomic Profiles in Females with Diffuse Large B-Cell Lymphoma: A Pilot Study
Source: Cancers (Basel). 2023 Jul 18;15(14):3653. doi: 10.3390/cancers15143653 (PMC10377844; doi:10.3390/cancers15143653)
Supplement: Supplementary file 1 [file cancers-15-03653-s001.zip › Masnikosa et al Supplementary File S3.xlsx]

## Sheet: Sheet1
	SUPPLEMENTARY FILE 3 A
		Molar concentrations (pmol/mL) of individual lipid species measured in plasma samples together with the statistical evaluation
State	Sample no.	AA	TxB2	5(S)-HETE	8(S)-HETE	12(S)-HETE	15(S)-HETE	20-HETE	5(6)-DiHET	8(9)-DiHET	11(12)-DiHET	14(15)-DiHET	RvD1	LPC 18:0	LPC 20:4	PC 34:1	PC 38:4	PC 38:6	PC 40:4	PC 40:6	PE 34:1	PE 38:4	PE 38:6	PG 34:1	LPI 20:4	PI 34:1	PI 36:4	PI 38:4	PS 38:4	SM 34:1	SM 36:1	SM 42:1	S1P	LA	EPA	DHA
DLBCL	T1	5040	0.086	0.689	0.354	0.76	0.405	1.82	0.244	0.214	0.758	0.82	0.033	15023.3	1024.27	173982	113365	39183	2390.5	8894.09	1549.15	287.097	118.374	75.428	1327.33	2515.74	4663.39	24888.4	113.562	36288.1	7148.21	5052.24	645.337	66017.2	305.738	2181.4
DLBCL	T2	2191	0.167	0.259	0.08	0.63	0.093	0.68	0.051	0.061	0.228	0.318	0.036	13243.6	859.824	191747	56387.3	30205.7	1479.24	7527.43	1840.95	262.368	93.043	54.801	1369.25	1720.09	2436.71	19832.2	222.418	103609	25748.2	11381.8	629.427	76365.8	102.574	1090.7
DLBCL	T3	873	0.33	0.131	0.103	0.385	0.115	1.186	0.092	0.097	0.392	0.475	0	16461.1	708.866	128708	69587.6	42250.3	2095.75	10827.4	1100.44	217.081	87.647	77.833	2682.91	1268.03	2591.53	29616.1	148.582	55267.7	14735.6	7380.73	267.992	63376.5	88.677	2126.56
DLBCL	T4	3133	0.081	0.302	0.207	0.49	0.139	0.705	0.21	0.252	0.597	0.651	0.023	15739.9	791.232	119879	35493.8	18206.5	1805.85	5169.01	622.998	53.938	20.353	27.628	1073.55	2768.71	4859.38	21039.6	101.043	24677.1	5045.96	3405.79	704.795	94922	226.987	3125.86
DLBCL	T5	7341	0.097	0.709	0.229	0.432	0.196	1.883	0.115	0.087	0.389	0.421	0.035	14889.5	645.033	118713	64082.3	41035.1	1686.62	12895.8	1569.19	240.976	148.288	62.095	772.857	1575.08	3654.24	18543.5	93.97	30491.2	5879.69	2669.01	697.193	145595	320.958	5800.81
DLBCL	T6	3977	0.001	0.437	0.167	0.263	0.136	0.819	0.146	0.101	0.321	0.424	0.062	23902.5	746.684	110748	60480.5	43521.7	1851.91	14645.1	1072.37	182.478	147.266	53.438	1923.4	2558.99	4530.35	27187	106.933	31859.6	7641.88	6697.88	774.273	119902	668.387	8774.33
DLBCL	T7	1227	0.001	0.27	0.123	0.267	0.059	0.361	0.057	0.115	0.152	0.215	0.046	20318.7	754.028	123948	77402.4	42886.8	1937.3	14878.9	1287.28	291.709	146.323	49.11	1034.89	707.342	1719.51	18091.6	132.81	68452.3	20917.1	6484.89	617.848	62377.3	95.295	1182.1
DLBCL	T8	3703	0.627	0.398	0.234	5.367	0.226	0.858	0.107	0.178	0.473	0.546	0.029	11537.6	665.143	125201	46850.7	25698	1628.03	8621.93	2339.33	229.927	106.717	75.134	1095.73	1454.83	3352.93	15234.3	222.073	46824.3	15175.3	5616.42	644.984	69086.1	236.252	2443.41
DLBCL	T9	4229	0.098	0.568	0.188	0.355	0.155	1.747	0.12	0.136	0.306	0.372	0.037	14290.7	737.151	99459.5	41720.5	23821	1259.92	5806.35	1050.71	126.481	74.629	27.574	1927.98	944.486	1751.07	17382.9	64.939	18355.6	4352.18	3520.95	466.306	150591	342.135	3911.89
DLBCL	T10	1315	0.108	0.136	0.094	0.239	0.108	0.439	0.134	0.095	0.261	0.317	0.035	20923.6	947.998	115900	72246.4	32258.6	2371.73	9911.44	2130.72	216.378	97.051	73.932	642.403	2879.5	4720.98	21715.8	120.882	41143.3	6604.76	5236.65	575.356	22124.7	104.56	1243.03
DLBCL	T11	3407	0.001	0.434	0.163	0.39	0.209	0.861	0.195	0.078	0.235	0.286	0.05	13844.5	1021.69	132345	70850.2	35856.1	1749.64	9472.74	2905.52	495.631	248.797	84.566	1363.64	958.089	1331.1	13128.6	337.902	55334.1	16143.9	9385.47	601.787	78506.9	98.604	1334.43
DLBCL	T12	1282	2.24	0.2	0.13	3.1	0.189	0.653	0.019	0.03	0.149	0.23	0.022	18721	614.47	110661	44960.3	12710.8	1114.36	5672.42	1668.11	247.881	69.573	27.948	1372.86	800.464	1874.87	11377.8	237.968	49605.3	9368.79	4142.8	779.962	63091	34.213	489.9
DLBCL	T13	4525	0.379	0.437	0.213	0.373	0.177	0.876	0.178	0.135	0.327	0.378	0.018	16082.2	510.368	137764	61459.9	40977.2	2527.82	13639.4	1368.25	210.88	106.717	68.615	960.348	1626.72	3237.57	21293	157.381	49453.9	11274.5	7813.6	668.697	114906	434.121	2790.73
DLBCL	T14	2345	0.08	0.219	0.114	0.278	0.23	0.552	0.212	0.104	0.299	0.298	0.022	17933.1	857.67	121422	48679.5	22917.5	2338.42	8333.89	3395.84	315.082	138.098	96.857	517.688	2005.19	3830.8	15426.9	127.413	50828.9	12272	5170.74	351.617	43036.1	90.001	993.206
DLBCL	T15	2213	0.069	0.24	0.104	0.199	0.106	1.082	0.15	0.117	0.275	0.423	0.054	14808	449.447	104868	53452.2	30802.3	1239.1	8540.38	1015.62	106.13	52.913	39.812	674.581	1542.33	2433.08	19133.8	59.837	58759.6	10858	6248.02	562.819	91353.5	103.898	1657.37
DLBCL	T16	2980	0.121	0.24	0.161	0.311	0.13	0.587	0.092	0.11	0.301	0.34	0.037	11468.2	559.862	122098	35262.2	30612.3	812.498	6745.28	1487.43	93.31	50.425	22.284	1151.19	995.864	1015.55	6899.81	94.167	63494.6	15900.9	5312.07	322.165	124184	326.252	2546.99
DLBCL	T17	1972	0.084	0.273	0.102	0.2	0.083	0.988	0.124	0.103	0.267	0.299	0.042	19238.6	823.223	130756	59580.7	45803.8	1104.22	14049.4	1483.34	245.692	132.938	75.161	1571.64	1635.74	3002.57	19585.6	99.121	48965.8	16336.1	7090.46	714.361	46675.9	252.134	1785.33
CTRL	N1	1380	0.31	0.196	0.12	0.262	0.114	0.538	0.069	0.11	0.242	0.281	0.041	20883.4	785.202	137500	60224.8	16905.8	2086.2	6181.65	1449.89	127.237	31.591	36.739	1259.4	2760.11	4380.14	22847.1	81.278	24709.8	3966.57	5300.33	490.472	28119.8	55.456	688.542
CTRL	N2	2564	0.133	0.241	0.189	0.276	0.153	0.619	0.114	0.147	0.356	0.498	0.025	18318.1	891.23	112446	47386	41399.6	1003.24	13504.8	1494.57	234.67	144.804	55.469	1069.71	2204.51	2801.66	15572.1	84.827	24549.1	5017.71	4728.22	331.68	46105	367.282	3296.47
CTRL	N3	2476	0.219	0.267	0.145	0.299	0.105	0.401	0.152	0.094	0.313	0.32	0.035	17728.1	686.765	111985	61537.5	21667.3	1524.49	7597.2	1970.65	294.731	115.466	66.825	974.792	2264.06	3617.04	24718.8	83.89	16555.3	3788.78	3828.23	369.792	60735.8	145.589	1230.84
CTRL	N4	1808	0.127	0.212	0.127	0.205	0.103	0.374	0.108	0.146	0.528	0.627	0.028	21797.8	1016.49	167096	64513.1	25300.5	1706.83	5881.69	2183.18	310.444	109.441	71.02	902.15	2061.16	2851.63	17543.6	75.092	44527	8662.03	7301.29	549.226	45962.2	48.508	664.168
CTRL	N5	2038	0.057	0.207	0.088	0.16	0.09	0.666	0.072	0.099	0.285	0.313	0.042	18069.3	717.523	103302	71549.9	46440.7	1296.22	13126	632.447	167.469	81.911	49.698	656.783	1321.28	1585.51	15299.2	71.445	26412.4	5973.8	4132.42	288.785	55383.1	155.516	1626.91
CTRL	N6	3046	0.048	0.302	0.164	0.235	0.136	0.761	0.08	0.094	0.24	0.269	0.027	19089.7	836.847	99614.5	68710.3	29657.2	1972.35	11794.6	1629	163.326	82.827	51.996	765.409	3497.98	4169.57	22893.8	71.371	20104.8	4789.71	3566.56	279.119	57524.2	154.192	1858.45
CTRL	N7	3243	0.057	0.283	0.191	0.342	0.129	0.473	0.111	0.158	0.417	0.423	0.026	16381.6	778.602	122669	64514.3	17089.5	1855.75	5049.69	2466.1	228.52	71.197	73.184	737.486	2282.74	2839.19	18662.4	160.387	23528.6	4910.54	3917.1	340.038	46818.7	162.795	1261.31
CTRL	N8	1797	0.073	0.211	0.106	0.172	0.095	0.519	0.079	0.071	0.301	0.357	0.017	16222.4	755.776	124311	48533.4	18176.7	943.684	4778.95	1752.84	195.454	56.449	49.618	962.282	3284.07	2513.14	16207.5	85.763	24176.5	4369.78	3023.74	320.352	2376.62	42.949	281.51
CTRL	N9	3331	0.048	0.254	0.126	0.163	0.102	0.705	0.09	0.102	0.28	0.354	0.032	16779.8	796.371	143646	71582.9	27505.7	1830.92	8088.27	1112.79	199.258	67.215	48.95	558.927	2124.3	2489.48	15997.4	67.477	22229.5	4819.79	3388.39	245.991	92780.9	100.589	1261.31
CTRL	N10	1063	0.055	0.152	0.121	0.216	0.091	0.539	0.045	0.053	0.187	0.259	0.034	15615.5	584.658	128598	43045.9	27134.9	1121.36	6339.08	2966.67	271.749	177.39	88.841	528.812	4620.2	3467.13	21017.9	272.643	19910.3	3625.05	3401.4	437.105	34471.7	63.993	1565.97
CTRL	N11	2279	0.065	0.208	0.156	0.213	0.109	0.753	0.1	0.138	0.402	0.417	0.02	17308.4	595.218	108861	73115.9	42861.6	1210.66	12944.1	606.58	160.121	76.174	43.125	691.863	1419.7	2000.36	16258.8	64.988	28956.6	6495.29	4611.76	328.76	47318.3	168.751	1706.12
CTRL	N12	3495	0.061	0.353	0.138	0.356	0.118	1.248	0.101	0.1	0.313	0.345	0.022	18406.8	828.668	105878	68490.5	32490.6	1810.41	11078	1529.47	155.196	67.294	47.32	875.84	3558.11	4306.34	22841	59.073	23576.7	5606.82	4018.98	262.052	53598.8	148.236	1736.59
CTRL	N13	2849	0.053	0.31	0.152	0.347	0.13	0.441	0.092	0.091	0.33	0.363	0.023	16167.9	809.32	124310	64588.1	17148.8	1881.9	5171.62	2373.64	216.847	69.835	70.245	163.728	2349.22	3037.93	17053.3	113.809	24713.4	5364.66	3783.9	325.941	71369.9	161.472	1267.4
CTRL	N14	1490	0.095	0.255	0.109	0.506	0.079	0.38	0.113	0.065	0.339	0.371	0.023	20324.7	589.583	138316	47578.8	15564.6	1509.33	4605.62	1962.14	240.897	61.793	71.127	796.974	3536.11	2962.89	20250.5	150.973	35575.1	5346.37	5688.01	297.042	60735.8	68.162	786.034
CTRL	N15	2169	0.056	0.276	0.126	0.169	0.091	0.76	0.11	0.127	0.304	0.364	0.019	17447.2	1244.41	105635	53433	21678.8	1105.15	6325.3	656.864	111.967	32.508	28.643	1014.64	1413.94	2122.64	14523.1	65.037	25214.4	4393.92	4870.65	297.294	62805.6	91.324	1169.91
CTRL	N16	4656	0.086	0.469	0.211	0.4	0.177	0.82	0.13	0.119	0.481	0.615	0.023	20353.6	961.25	138574	72328.7	18300.9	2411.56	5715.7	658.926	106.13	24.859	24.662	1415.42	3420.4	3814.33	24291.9	109.028	27709.5	6161.32	5778.27	290.346	72083.6	135.663	1108.98
CTRL	N17	3846	0.073	0.308	0.135	0.226	0.111	0.589	0.126	0.118	0.329	0.329	0	18858.5	758.121	126427	63199.8	33929.4	1301.66	9092.5	699.956	128.93	77.667	40.266	896.959	1912.66	1879.41	19476	82.683	37910.1	8449.58	6441.12	217.093	62876.9	240.884	3162.42
CTRL	N18	4897	0.052	0.413	0.166	0.262	0.119	1.04	0.13	0.136	0.432	0.457	0.029	12932.4	954.54	142489	68527.4	33008	1187.05	6715.68	2301.92	237.562	127.987	76.871	849.207	4951.37	3317.92	23622.9	83.102	32092	6504.3	6099.08	204.103	135603	112.501	2327.64
CTRL	N19	2575	0.001	0.212	0.123	0.196	0.09	0.861	0.099	0.094	0.253	0.29	0.034	20024.1	798.818	141331	56790.5	28487	1455.72	9397.81	1215.25	145.086	49.298	35.296	1020.45	2417.17	3023.72	17330.8	77.335	40930.9	10240.7	8023.62	286.621	52956.5	139.633	1919.39
CTRL	N20	3090	0.091	0.236	0.103	0.175	0.078	0.681	0.05	0.043	0.281	0.306	0.019	14504.6	623.908	128059	40771.2	60712	578.732	13338.3	703.05	94.822	98.02	32.838	502.889	1361.2	1007.08	9142.82	55.475	31999.1	6937.23	4700.09	239.043	61235.4	441.4	5179.3
CTRL	N21	2717	0.049	0.261	0.162	0.329	0.123	0.518	0.059	0.121	0.363	0.376	0.019	19971.9	672.173	163340	62375.2	33507.3	1674.45	11303.8	1262.08	184.432	78.401	55.282	938.036	2713.3	5107.55	26609.5	113.242	27578.5	5440.6	4857.42	278.716	57595.5	242.208	3119.76
		AA	TxB2	5(S)-HETE	8(S)-HETE	12(S)-HETE	15(S)-HETE	20-HETE	5(6)-DiHET	8(9)-DiHET	11(12)-DiHET	14(15)-DiHET	RvD1	LPC 18:0	LPC 20:4	PC 34:1	PC 38:4	PC 38:6	PC 40:4	PC 40:6	PE 34:1	PE 38:4	PE 38:6	PG 34:1	LPI 20:4	PI 34:1	PI 36:4	PI 38:4	PS 38:4	SM 34:1	SM 36:1	SM 42:1	S1P	LA	EPA	DHA
Number of DLBCL samples
		17	17	17	17	17	17	17	17	17	17	17	17	17	17	17	17	17	17	17	17	17	17	17	17	17	17	17	17	17	17	17	17	17	17	17
Number of CTRL samples
		21	21	21	21	21	21	21	21	21	21	21	21	21	21	21	21	21	21	21	21	21	21	21	21	21	21	21	21	21	21	21	21	21	21	21
Average concentration for all samples [pmol/mL]
		2856.89	0.167868	0.304421	0.150632	0.514421	0.134184	0.783763	0.112526	0.111553	0.334368	0.388079	0.0294474	17253	773.748	127437	60122.6	30729.3	1601.59	9043.72	1566.19	205.208	93.1916	55.5324	1027.47	2195.55	3007.9	19014.1	117.629	37272.9	8585.99	5370.27	439.592	69488.6	186.26	2123.61
Average concentration for DLBCL samples [pmol/mL]
		3044.29	0.2688	0.349529	0.1627	0.8258	0.1621	0.9469	0.1321	0.1184	0.3371	0.4008	0.03418	16378	748.1	127541	59521	32867	1729	9743	1640	224.9	108.2	58.37	1262	1645	3000	18846	143.6	49024	12083	6036	589.7	84242	225.3	2558
Average concentration for CTRL samples [pmol/mL]
		2705.19	0.0861	0.2679	0.1409	0.2623	0.1116	0.6517	0.09667	0.106	0.3322	0.3778	0.0256	17961	794.5	127352	60609	28998	1498	8478	1506	189.3	81.05	53.24	837.2	2642	3014	19150	96.62	27760	5755	4831	318.1	57546	154.6	1772
Fold change
		1.1254	3.122	1.3047	1.1547	3.1483	1.4525	1.453	1.3665	1.117	1.0148	1.0609	1.3352	0.9119	0.9416	1.0015	0.982	1.1334	1.1542	1.1492	1.089	1.1881	1.335	1.0964	1.5074	0.6226	0.9954	0.9841	1.4862	1.766	2.0996	1.2494	1.8538	1.4639	1.4573	1.4436
p-value
		0.4683	0.067	0.0889	0.421	0.0031	0.0235	0.0189	0.0394	0.4084	0.7199	0.7707	0.0481	0.092	0.3861	0.6013	0.8317	0.179	0.1455	0.2031	0.5652	0.2163	0.0709	0.4384	0.0077	0.0015	0.9703	0.8501	0.0079	0.0004	8e-05	0.0589	2e-06	0.0057	0.1939	0.1574
		ns	ns	ns	ns	**	*	*	*	ns	ns	ns	*	ns	ns	ns	ns	ns	ns	ns	ns	ns	ns	ns	**	**	ns	ns	**	***	****	ns	****	**	ns	ns
Statistical test
		Welch	Mann-Whitney	Welch	Welch on log data	Mann-Whitney	Welch on log data	t-test on log data	Welch	Welch	Welch on log data	t-test on log data	Welch	t-test	t-test	Mann-Whitney	Welch	Mann-Whitney	t-test	t-test on log data	t-test	Welch	t-test	t-test	Welch	t-test	t-test	t-test	Mann-Whitney	Welch	Welch on log data	Welch	Mann-Whitney	Mann-Whitney	t-test on log data	t-test on log data
Standard deviation for all samples
		1334	0.3655	0.1346	0.05276	0.9356	0.06155	0.378	0.04884	0.04271	0.1183	0.1264	0.01266	2878	161.9	20589	14432	10853	482.7	3223	702.8	82.74	46.15	19.95	464	1011	1105	4844	64.27	17561	5187	1852	181	33131	135.5	1631
Standard deviation for DLBCL samples
		1671	0.5327	0.1761	0.007004	1.352	0.08071	0.4674	0.0617	0.05402	0.154	0.1547	0.01481	3392	166.1	23245	18801	9750	512.5	3237	711.5	101.5	52.13	22.84	546.3	693.1	1246	5598	72.58	19596	5926	2205	152.8	36335	164.1	2048
Standard Deviation for CTRL samples
		1002	0.06728	0.07454	0.03164	0.09104	0.02442	0.2205	0.02789	0.0311	0.08311	0.1008	0.0093	2224	159.4	18759	10100	11612	442.6	3175	707.4	61.86	37.7	17.5	273.3	1019	1009	4277	48.9	7137	1695	1332	85.2	25293	100.4	1130
Homogenity of variance test		Bartlett's test	Brown-Forsythe's test	Bartlett's test	Bartlett's test (log-transformed data)	Brown-Forsythe's test	Bartlett's test (log-transformed data)	Bartlett's test (log-transformed data)	Bartlett's test	Bartlett's test	Bartlett's test (log-transformed data)	Bartlett's test (log-transformed data)	Bartlett's test	Bartlett's test	Bartlett's test	Brown-Forsythe's test	Bartlett's test	Brown-Forsythe's test	Bartlett's test	Bartlett's test (log-transformed data)	Bartlett's test	Bartlett's test	Bartlett's test	Bartlett's test	Bartlett's test	Bartlett's test	Bartlett's test	Bartlett's test	Brown-Forsythe's test	Bartlett's test	Bartlett's test (log-transformed data)	Bartlett's test	Brown-Forsythe's test	Brown-Forsythe's test	Bartlett's test (log-transformed data)	Bartlett's test (log-transformed data)
		0.0338	0.1787	0.0005	0.0143	0.1054	0.0013	0.1103	0.0012	0.0223	0.0288	0.1277	0.051	0.0789	0.8645	0.9785	0.0104	0.2717	0.541	0.6933	0.9808	0.0398	0.1764	0.2661	0.0045	0.118	0.3795	0.2612	0.0306	5.5e-05	0.009	0.0366	9.2e-07	0.016	0.3578	0.7598
		*	NS	***	*	NS	**	NS	**	*	*	NS	NS	NS	NS	NS	*	NS	NS	NS	NS	*	NS	NS	**	NS	NS	NS	*	****	**	*	****	*	NS	NS

## Sheet: Sheet2
	SUPPLEMENTARY FILE 3 B
		Between-groups statistical comparisons of the variables derived from measured lipid species
State	Sample no.	Total AA	Total bound AA	Total bound AA in PLs	AA bound in in PC	AA bound in PE	AA bound in PI	PC 38:4 / LPC 18:0	PC 38:4 / LPC 20:4	PC 38:6 / LPC 20:4	PC 40:4 / LPC 20:4	PC 40:6 / LPC 20:4	PC with AA / LPC 20:4	PI 36:4 / LPI 20:4	PI 38:4 / LPI 20:4	PI with AA / LPI 20:4	AA bound in LPL	Total PC	Total PE	Total PI	PE / PS	FA 18:0	Total 18:0_20:4	Total 16:0_18:1	Total SM	SM / S1P
NHL	T1	201295	196255	193903	163832	405.471	29551.7	7.54593	110.678	38.2544	2.33385	8.68332	159.95	3.51335	18.7506	22.264	2351.61	337814	1954.62	32067.5	17.2119	153677	138654	178122	48488.6	75.1368
NHL	T2	122867	120676	118446	95599.7	355.411	22268.9	4.25769	65.5801	35.1301	1.7204	8.75461	111.185	1.7796	14.484	16.2636	2229.07	287346	2196.36	23989	9.87493	89947.9	76704.3	195362	140739	223.598
NHL	T3	161687	160814	157422	124761	304.728	32207.6	4.22741	98.1676	59.6026	2.95648	15.2743	176.001	0.965941	11.0388	12.0047	3391.78	253469	1405.17	33475.7	9.45719	116030	99569.4	131155	77384	288.755
NHL	T4	91747.3	88614.3	86749.5	60675.2	74.291	25899	2.25502	44.8589	23.0103	2.28232	6.53286	76.6845	4.52645	19.5981	24.1246	1864.78	180555	697.289	28667.7	6.90091	72428.3	56688.4	123299	33128.9	47.005
NHL	T5	151140	143799	142381	119700	389.264	22197.8	4.30386	99.3472	63.6171	2.61479	19.9925	185.572	4.72822	23.9935	28.7217	1417.89	238413	1958.45	23772.8	20.8412	97850.2	82960.7	121920	39039.9	55.9959
NHL	T6	159300	155323	152653	120499	329.744	31717.3	2.5303	80.9987	58.2866	2.48018	19.6135	161.379	2.35538	14.1348	16.4902	2670.09	231247	1402.12	34276.3	13.1121	111859	87956.9	114433	46199.4	59.6681
NHL	T7	160503	159276	157487	137105	438.032	19811.1	3.80941	102.652	56.877	2.56926	19.7325	181.831	1.66153	17.4816	19.1432	1788.92	261053	1725.31	20518.5	12.9908	116237	95918.6	125992	95854.3	155.142
NHL	T8	107409	103706	101945	82798.7	336.644	18587.3	4.0607	70.4371	38.6353	2.44764	12.9625	124.483	3.05999	13.9033	16.9633	1760.88	208000	2675.97	20042.1	12.05	74074.7	62537.1	129071	67616.1	104.834
NHL	T9	98902	94673	92007.9	72607.8	201.11	19134	2.91942	56.597	32.315	1.70918	7.87674	98.4979	0.90824	9.01613	9.92437	2665.13	172067	1251.82	20078.5	19.2769	73585.6	59294.9	101482	26228.8	56.2479
NHL	T10	146565	145250	143659	116788	313.429	26436.8	3.45287	76.2094	34.0281	2.50183	10.4551	123.194	7.34893	33.804	41.1529	1590.4	232689	2444.15	29316.3	20.2193	115223	94299.4	120985	52984.7	92.0903
NHL	T11	139263	135856	133471	117929	744.428	14459.7	5.11755	69.3459	35.0948	1.71249	9.27162	115.425	0.976135	9.62759	10.6037	2385.33	250274	3649.95	15417.7	10.8018	98656.8	84812.3	136294	80863.5	134.372
NHL	T12	81535.3	80253.3	78266	64457.9	317.454	13252.7	2.40159	73.1692	20.6859	1.81354	9.2314	104.9	1.36566	8.28766	9.65332	1987.33	175119	1985.56	14053.1	8.34382	75545	56823.9	113158	63116.9	80.9231
NHL	T13	149606	145081	143610	118604	317.597	24530.6	3.8216	120.423	80.2894	4.95294	26.7247	232.39	3.37125	22.1722	25.5434	1470.72	256368	1685.85	26157.3	10.7119	99203.3	83121.1	140827	68542	102.501
NHL	T14	105828	103483	102108	82269.3	453.18	19257.7	2.7145	56.7578	26.7207	2.72648	9.7169	95.9219	7.39982	29.7996	37.1994	1375.36	203691	3849.02	21262.9	30.209	82482	64548.9	126920	68271.6	194.165
NHL	T15	119157	116944	115820	94034	159.043	21566.9	3.60968	118.929	68.5338	2.75695	19.002	209.222	3.6068	28.364	31.9708	1124.03	198902	1174.66	23109.2	19.6311	87560	72752	107466	75865.6	134.796
NHL	T16	86276.7	83296.7	81585.6	73432.3	143.735	7915.37	3.07479	62.9837	54.6784	1.45125	12.0481	131.161	0.882177	5.99363	6.8758	1711.05	195530	1631.17	8911.23	17.3221	53817.7	42349.5	124603	84707.6	262.932
NHL	T17	147971	145999	143604	120538	378.63	22588.2	3.09693	72.3749	55.6396	1.34133	17.0663	146.422	1.91047	12.4619	14.3724	2394.86	251294	1861.97	24223.9	18.7848	98749.7	79511.1	133950	72392.4	101.339
CTRL	N1	116290	114910	112866	85398.4	158.828	27227.3	2.88385	76.6997	21.5305	2.6569	7.87269	108.76	3.47796	18.1413	21.6193	2044.6	222898	1608.72	29987.4	19.7928	104164	83280.4	141747	33976.7	69.2735
CTRL	N2	126657	124093	122132	103294	379.474	18373.8	2.58684	53.1693	46.4522	1.12567	15.153	115.9	2.61907	14.5572	17.1763	1960.94	215740	1874.04	20578.3	22.0925	81595.7	63277.6	116201	34295.1	103.398
CTRL	N3	125294	122818	121156	92326.5	410.197	28335.9	3.47117	89.6048	31.5498	2.21982	11.0623	134.437	3.71057	25.358	29.0686	1661.56	204312	2380.84	30599.9	28.3805	104363	86634.9	116287	24172.3	65.3673
CTRL	N4	122019	120211	118292	97402.1	419.885	20395.2	2.95961	63.4665	24.89	1.67914	5.78627	95.8219	3.16093	19.4464	22.6073	1918.64	264498	2603.07	22456.4	34.665	104240	82442.2	171412	60490.3	110.137
CTRL	N5	153031	150993	149618	132413	249.38	16884.7	3.95974	99.7179	64.7237	1.80652	18.2935	184.542	2.41405	23.2942	25.7082	1374.31	235714	881.827	18206	12.3427	105157	87088	105305	36518.6	126.456
CTRL	N6	144164	141118	139515	112134	246.153	27063.3	3.59935	82.1062	35.4392	2.35688	14.0941	133.996	5.4475	29.9105	35.358	1602.26	211749	1875.16	30561.3	26.2734	110928	91838.8	104793	28461.1	101.968
CTRL	N7	115230	111987	110471	88509.2	299.717	21501.5	3.93821	82.8592	21.9489	2.38344	6.48559	113.677	3.84982	25.3054	29.1552	1516.09	211178	2765.81	23784.3	17.2446	99947.2	83565.6	127491	32356.2	95.1547
CTRL	N8	95006.2	93209.2	91491.1	72432.8	251.903	18720.7	2.99175	64.2167	24.0504	1.24863	6.32323	95.8389	2.61165	16.8428	19.4545	1718.06	196744	2004.75	22004.8	23.3754	81244.6	65022.2	129398	31570	98.5478
CTRL	N9	132515	129184	127829	109008	266.473	18486.9	4.26602	89.8864	34.5388	2.29908	10.1564	136.881	4.45403	28.6217	33.0757	1355.3	252654	1379.26	20611.2	20.4405	104627	87847.1	146932	30437.7	123.735
CTRL	N10	105025	103962	102848	77641.2	449.139	24485.1	2.75661	73.6257	46.4116	1.91798	10.8424	132.798	6.55645	39.7456	46.302	1113.47	206239	3415.81	29105.3	12.5285	80223.7	64608.2	136273	26936.7	61.6253
CTRL	N11	152259	149980	148693	130132	236.295	18259.2	4.2243	122.839	72.0099	2.03398	21.7469	218.63	2.89126	23.5001	26.3913	1287.08	238993	842.875	19678.9	12.9697	106908	89599.8	110930	40063.6	121.863
CTRL	N12	146498	143003	141298	113870	222.49	27147.3	3.72094	82.6513	39.2082	2.18472	13.3685	137.413	4.91681	26.079	30.9958	1704.51	219748	1751.96	30705.4	29.6575	109953	91545.8	111013	33202.4	126.702
CTRL	N13	113104	110255	109282	88790.5	286.682	20091.2	3.99483	79.8054	21.1891	2.32528	6.39009	109.71	18.5547	104.156	122.711	973.048	213101	2660.32	22440.4	23.3753	98140	81972.1	129104	33862	103.89
CTRL	N14	95801.9	94311.9	92925.3	69258.3	302.69	23213.4	2.34093	80.699	26.3993	2.56	7.81166	117.47	3.71768	25.4093	29.1269	1386.56	207574	2264.84	26749.5	15.0016	88545.8	68221.1	143885	46609.5	156.912
CTRL	N15	103826	101657	99397.5	82542.2	144.475	16645.7	3.06256	42.9384	17.4209	0.888088	5.08297	66.3304	2.092	14.3135	16.4055	2259.05	188178	801.339	18059.7	12.3213	85580.3	68133.1	107735	34478.9	115.976
CTRL	N16	134136	129480	127103	98756.8	130.989	28106.2	3.5536	75.2444	19.0387	2.50878	5.94611	102.738	2.69484	17.1623	19.8571	2376.67	237331	789.915	31526.6	7.24507	117189	96835.7	142678	39649.1	136.558
CTRL	N17	134669	130823	129168	107523	206.597	21355.4	3.35126	83.3638	44.7546	1.71696	11.9935	141.829	2.09531	21.7134	23.8087	1655.08	233950	906.553	23268.1	10.9642	101746	82887.4	129080	52800.8	243.217
CTRL	N18	143528	138631	136828	109438	365.549	26940.8	5.29889	71.791	34.58	1.24358	7.03551	114.65	3.90708	27.8176	31.7247	1803.75	251927	2667.47	31892.2	32.0988	105403	92471	149819	44695.4	218.985
CTRL	N19	121152	118577	116757	96131.1	194.384	20354.5	2.83611	71.0932	35.6615	1.82235	11.7646	120.342	2.96313	16.9835	19.9466	1819.27	237462	1409.63	22771.7	18.2276	94367.8	74343.7	144999	59195.2	206.528
CTRL	N20	130015	126925	125799	115400	192.842	10149.9	2.81091	65.3482	97.3093	0.927592	21.3786	184.964	2.00258	18.1806	20.1832	1126.8	243460	895.892	11511.1	16.1495	64569	50064.4	130157	43636.4	182.546
CTRL	N21	145281	142564	140954	108861	262.833	31717	3.12315	92.7964	49.8492	2.4911	16.8168	161.953	5.44494	28.3672	33.8121	1610.21	272201	1524.91	34430.3	13.4659	109254	89282.4	167371	37876.5	135.896
		Total AA	Total bound AA	Total bound AA in PLs	AA bound in in PC	AA bound in PE	AA bound in PI	PC 38:4 / LPC 18:0	PC 38:4 / LPC 20:4	PC 38:6 / LPC 20:4	PC 40:4 / LPC 20:4	PC 40:6 / LPC 20:4	PC with AA / LPC 20:4	PI 36:4 / LPI 20:4	PI 38:4 / LPI 20:4	PI with AA / LPI 20:4	AA bound in LPL	Total PC	Total PE	Total PI	PE / PS	FA 18:0	Total 18:0_20:4	Total 16:0_18:1	Total SM	Total SM / S1P
Number of tumour samples
		17	17	17	17	17	17	17	17	17	17	17	17	17	17	17	17	17	17	17	17	17	17	17	17	17
Number of healthy samples
		21	21	21	21	21	21	21	21	21	21	21	21	21	21	21	21	21	21	21	21	21	21	21	21	21
Average concentration for tumour samples [pmol/mL]
		131238	128194	126183	103861	333.07	21846	3.7176	81.1476	45.9647	2.3748	13.7023	143.189	2.9623	17.2301	20.1924	2010.54	231402	1973.5	23490.6	15.1612	95113.4	78735.4	130885	67142.5	127.618
Average concentration for healthy samples [pmol/mL]
		126452	123747	122115	99583.9	270.332	22164.5	3.4157	78.282	38.5217	1.9236	11.2097	129.937	4.2658	26.9003	31.1661	1631.77	226936	1776.43	24806.1	19.4577	98007	80045.8	131553	38346.9	128.797
Fold change
		1.04	1.04	1.03	1.04	1.23	0.99	1.09	1.04	1.19	1.23	1.22	1.1	0.69	0.64	0.65	1.23	1.02	1.11	0.95	0.78	0.97	0.98	0.99	1.75	0.99
p-value
		0.5944	0.6161	0.645	0.5906	0.1416	0.8666	0.4797	0.659	0.1446	0.0684	0.1312	0.3022	0.0684	0.0124	0.0124	0.0197	0.7042	0.4539	0.53	0.0649	0.4325	0.504	0.4856	0.00047	0.5409
		ns	ns	ns	ns	ns	ns	ns	ns	ns	ns	ns	ns	ns	*	*	*	ns	ns	ns	ns	ns	ns	ns	***	ns
Standard Deviation for all samples
		25361.9	24984	24878.8	22663.3	123.056	5694.82	0.9884	19.5261	18.9202	0.718	5.492	38.8583	2.9858	15.5575	18.4494	506.314	33071.2	793.245	6306.48	7.1569	18224.5	17199.9	20921.2	24000.2	60.6106
Standard Deviation for tumour samples
		32899.7	32587.7	32416.1	28418.4	149.55	6427.99	1.2613	22.9553	17.3914	0.8269	5.7373	43.3844	2.0764	8.1223	10.0493	583.899	43429.4	821.757	6903.74	5.9989	23452.7	22210.7	23508.7	26894.9	74.2239
Standard Deviation for healthy samples
		17700.2	17202.2	17223.5	17191	90.9568	5185.97	0.7014	16.7312	19.856	0.5578	5.1525	34.7158	3.4993	18.7366	22.1889	366.215	22474.3	778.216	5885.19	7.5695	13057.1	12322.3	19167.8	9871.49	48.8695
Statistical test
		Welch's t-test	Welch's t-test	Welch's t-test	Welch's t-test	Welch's t-test	Student's t-test	Student's t-test (log-transformed data)	Student's t-test	Student's t-test (log-transformed data)	Mann–Whitney U test	Student's t-test (log-transformed data)	Student's t-test	Mann–Whitney U test	Mann–Whitney U test	Mann–Whitney U test	Student's t-test	Welch's t-test	Student's t-test	Student's t-test	Student's t-test	Mann–Whitney U test	Mann–Whitney U test	Mann–Whitney U test	Welch's t-test	Student's t-test (log-transformed data)

## Sheet: Sheet3
	SUPPLEMENTARY FILE 3 C
Molar concentrations (nmol/mL) of individual lipid species measured in plasma samples together with the statistical evaluation (untargeted analysis)
State	Sample no.	PC 14:0_18:2	PC 14:0_20:4	PC 14:0_22:6	PC 15:0_16:0	PC 15:0_20:4	PC 16:0_14:0	PC 16:0_16:0	PC 16:0_18:1	PC 16:0_18:2	PC 16:0_20:4	PC 16:0_20:5	PC 16:0_22:6	PC 16:1_18:2	PC 16:1_22:6	PC 17:0_14:1	PC 17:0_18:1	PC 17:0_18:2	PC 17:0_20:4	PC 17:0_22:6	PC 17:1_18:2	PC 17:1_20:4	PC 18:0_16:0	PC 18:0_18:1	PC 18:0_18:2	PC 18:0_20:2	PC 18:0_20:4	PC 18:0_22:4	PC 18:0_22:5	PC 18:0_22:6	PC 18:1_18:2	PC 18:1_20:4	PC 18:2_18:2	PC 18:2_20:4	PC 19:0_18:2	PC 20:1_18:2	PC 20:2_20:4	PC 20:4_20:4	PC O-18:1_20:4	PC O-20:1_20:4	LPC 14:0	LPC 15:0 SN1	LPC 16:0 SN1	LPC 18:0 SN1	LPC 18:1 SN1	LPC 18:2 SN1	LPC 18:3	LPC 19:0	LPC 20:4 sn-1
DLBCL	T1	5.66825	4.45549	1.00156	1.32085	2.95382	6.30026	27.9614	316.124	397.675	416.866	29.0334	83.5447	9.86182	0.646109	0.189594	3.7138	8.47953	10.3884	1.25133	1.65207	0.825498	3.96136	42.1542	240.616	4.53133	257.134	7.80659	7.37079	31.5313	166.706	54.269	14.1088	10.3397	0.948523	46.523	3.27474	1.46992	0.284579	0.410819	0.564362	0.329702	53.8312	18.2355	8.12559	8.89756	0.32926	0.0847874	5.37866
DLBCL	T2	1.75947	0.342842	0.136194	0.632981	0.496656	1.44733	25.4502	316.255	624.912	166.389	6.95948	50.1956	4.38326	0.19551	0.001	3.03346	9.21813	3.71028	0.656504	0.606676	0.577038	4.21878	33.5788	301.657	4.477	100.312	3.76307	3.68792	20.2595	94.9831	20.0887	16.3805	4.39207	0.645615	17.8786	1.15764	0.577938	0.420217	0.549796	0.293539	0.239958	33.5548	9.90381	5.21556	8.0931	0.0744745	0.001	2.13114
DLBCL	T3	2.18239	0.556217	0.207412	1.30534	1.30777	3.33788	38.4133	242.403	414.078	237.22	14.46	100.244	4.70867	0.573417	0.066556	5.01143	9.48276	6.39492	2.14123	1.07785	0.575309	6.0958	39.0238	252.049	8.92368	177.438	6.84794	3.33531	35.7693	123.693	42.0471	12.5358	6.25034	2.76493	34.0396	2.89932	0.783875	0.313857	0.261159	0.451722	0.001	61.703	25.9349	12.0983	10.8161	0.164723	0.145475	4.02961
DLBCL	T4	9.96053	4.47657	1.35778	1.99036	2.47303	12.0207	37.6735	471.401	426.262	231.24	24.2223	59.9138	14.7443	0.816846	0.653884	6.84593	9.89194	5.67228	1.23992	2.47341	0.97914	3.5848	79.2198	325.255	10.0681	140.872	8.27596	5.07823	26.0858	206.377	54.0144	22.9473	11.9254	1.47649	53.5622	3.31924	1.20415	0.282345	0.458753	1.43403	0.374445	63.1821	20.3526	19.4693	13.5868	0.270074	0.107004	4.67279
DLBCL	T5	2.97952	1.44804	0.561439	0.751262	1.74236	1.95149	16.2246	216.418	348.642	205.454	10.1671	99.7325	8.6568	0.875722	0.154737	3.40897	7.23265	6.0341	1.94403	1.1745	0.639908	2.6933	34.0922	232.181	5.52921	156.406	5.47721	5.53807	41.3235	118.571	42.1819	11.9181	6.61345	0.948882	33.8878	1.87313	0.85637	0.208974	0.295867	0.425619	0.001	49.4804	19.4603	9.42507	9.43355	0.184148	0.13708	3.79466
DLBCL	T6	16.2232	4.67384	2.22781	1.11574	1.99736	5.49098	23.2851	272.429	708.92	212.814	32.3659	117.048	19.1907	0.001	0.174909	3.18326	15.3639	5.5612	2.12396	2.76373	0.80206	5.16041	53.9951	504.304	11.546	155.034	6.71513	5.48025	54.6539	220.753	40.6399	58.1191	19.6878	2.24859	83.9224	2.8865	2.87318	0.414829	0.349042	1.21132	0.38919	68.1533	34.3858	10.4163	24.2179	0.001	0.161714	4.43608
DLBCL	T7	1.57562	0.372509	0.143078	0.642501	0.822547	1.22375	20.524	206.456	439.119	188.116	10.1938	76.1902	5.83245	0.3139	0.001	2.33809	8.86386	4.88215	1.55195	0.750589	0.292594	3.39601	31.8051	278.992	6.15256	164.411	4.68738	3.7656	42.399	117.96	26.2357	10.1117	2.77923	0.906266	36.4506	1.75114	0.294298	0.349206	0.128928	0.19962	0.241341	41.5875	17.3296	6.16994	5.34623	0.0882473	0.0720556	2.2805
DLBCL	T8	5.22594	2.16312	0.74682	1.90283	2.03077	5.34563	32.7165	444.844	512.241	221.435	18.9302	71.8931	11.2242	0.548156	0.401546	6.22214	11.0412	6.46204	2.07207	1.78972	0.911135	4.6914	58.64	256.772	7.03672	141.017	5.92384	3.21967	36.3052	117.829	43.5649	14.8806	6.15981	3.10588	27.845	1.74802	0.760056	0.316383	0.267453	0.484195	0.307123	41.6372	14.3898	8.78012	7.99901	0.296289	0.117768	2.93666
DLBCL	T9	9.36147	2.58853	0.845579	2.15087	3.21101	0.001	37.4657	329.173	811.199	247.313	19.1752	91.7344	21.7681	1.20361	0.384958	4.924	18.8946	8.38229	2.42422	2.5855	1.41818	4.14164	44.4317	397.84	7.88792	166.127	6.68551	4.62876	36.1269	179.297	50.9504	38.041	14.666	1.6713	35.9129	3.10748	1.48686	0.17288	0.669191	0.506358	0.289464	51.2134	19.1217	10.8933	24.8301	0.08625	0.128671	4.37722
DLBCL	T10	4.5036	2.15945	0.808623	1.10454	1.82419	5.28178	31.2639	280.864	405.199	254.073	17.9712	83.5649	11.0065	0.759957	0.131154	3.33079	9.70969	6.29744	1.63055	1.17951	0.679582	4.95105	51.9009	358.444	9.08528	165.503	7.75953	4.93736	41.8516	133.276	52.4872	24.7855	10.1045	4.12045	51.221	3.0197	1.22792	0.350391	0.104336	0.500804	0.316915	57.1833	30.047	10.948	15.0617	0.19585	0.001	4.37146
DLBCL	T11	2.236	0.976869	0.257985	1.03174	1.8457	2.60712	27.0205	302.792	524.506	330.043	8.23261	89.795	6.48813	0.423098	0.0838978	3.90286	9.89095	6.57865	1.39313	0.783086	0.403977	3.45317	31.2058	221.811	3.39876	192.387	4.88241	4.52901	28.192	90.9223	39.3664	10.0432	6.5824	0.755147	13.2085	1.60761	1.11717	0.438993	0.288399	0.213788	0.35344	46.0517	14.5536	9.86812	13.3889	0.107812	0.0648377	5.53556
DLBCL	T12	0.995653	0.212307	0.22645	0.439288	0.497748	1.37854	19.6427	169.118	312.829	97.4135	2.59837	24.1662	2.81117	0.238806	0.0767358	1.8537	5.15496	2.46072	0.435161	0.435323	0.001	2.19162	35.5022	236.535	3.97297	74.6721	3.04395	2.05258	16.043	56.3778	11.5842	7.49949	2.47318	0.516763	16.1834	0.655339	0.770866	0.16897	0.0768013	0.19704	0.211194	30.1552	14.8895	5.86607	5.73139	0.0931615	0.107034	2.18934
DLBCL	T13	4.73985	1.38751	0.573692	1.26085	1.60976	3.92678	31.1901	256.661	463.092	203.812	23.4186	89.4936	9.57486	0.707849	0.161909	3.63307	10.7699	6.2434	1.86533	1.35775	0.848694	4.0122	37.1453	296.047	7.30654	139.642	8.57122	5.46117	42.3049	127.884	52.0545	16.1738	7.30223	2.2962	39.1648	2.90087	0.834383	0.205922	0.337305	0.572446	0.405989	57.9083	23.8495	8.98412	10.9507	0.21086	0.0932387	3.8685
DLBCL	T14	6.43786	2.27166	0.772576	1.54015	1.64095	6.50541	32.2686	326.442	469.645	233.597	11.075	67.7694	9.55964	0.725971	0.31856	4.71014	9.28212	6.23294	1.35708	1.12128	0.677516	5.17334	65.9312	297.173	9.22899	146.294	11.4951	5.51041	38.0019	145.204	42.8089	15.0292	6.40956	1.13195	62.0114	2.30329	0.936773	0.292089	0.160543	0.651112	0.406776	55.449	25.6669	14.0897	15.497	0.159883	0.0868285	5.67822
DLBCL	T15	1.78033	0.44484	0.232231	1.27791	0.743878	2.61207	25.9174	164.788	372.119	128.033	4.81714	67.7588	4.87889	0.448433	0.0843063	3.23771	8.28007	4.34948	1.91824	1.11865	0.457969	3.12195	27.8799	228.968	5.79148	107.329	5.20851	2.19537	26.8043	117.11	27.779	13.6995	4.11073	1.33401	35.9928	2.39295	0.591769	0.431555	0.129806	0.19188	0.171959	31.168	14.3867	5.8578	6.30229	0.136712	0.101233	1.73157
DLBCL	T16	1.94964	0.001	0.267161	0.589589	0.656213	1.2768	22.7761	188.524	364.34	102.609	7.01841	50.3259	6.72182	0.380623	0.0711739	2.0394	6.65289	2.50426	0.88024	1.00217	0.368436	2.33339	21.0235	174.942	2.77885	58.9385	2.43859	1.12355	18.6927	66.3643	19.9005	14.468	4.25267	0.571716	23.4881	1.14871	0.588153	0.236436	0.255515	0.170902	0.160855	28.4847	10.1305	6.40714	8.37697	0.207554	0.0878367	2.01128
DLBCL	T17	5.16314	1.6972	0.94008	0.807177	1.67163	3.06172	24.2653	358.631	552.106	230.071	23.4009	114.063	12.9467	0.759799	0.161948	4.06847	11.5251	5.99667	2.27277	1.38609	0.770815	9.23488	41.701	378.568	7.08856	160.512	3.11323	3.25793	49.9146	109.087	38.0505	20.5511	9.41088	0.998508	23.5001	1.9047	1.1954	0.299086	0.214708	0.445612	0.3962	60.5907	24.8552	11.3962	17.6057	0.143833	0.09264	5.15862
CTRL	N1	11.5262	3.71729	0.635499	1.23602	1.75563	8.00953	24.8976	283	644.917	191.013	11.8947	42.6859	14.831	0.592975	0.205623	2.97517	11.8313	4.26632	0.849084	1.53237	0.586168	4.06748	67.3087	426.196	7.65238	163.532	6.48613	6.62704	21.9887	181.943	37.6987	52.0785	17.8768	1.64394	61.9666	1.88252	1.16463	0.296957	0.262384	0.630924	0.273616	43.0063	20.7684	9.78505	16.9383	0.223704	0.0906125	2.90548
CTRL	N2	13.4387	4.08905	2.43576	1.34339	2.49549	8.70114	27.9915	284.005	698.738	228.171	37.922	120.593	17.9033	1.33766	0.417936	4.50935	15.5025	6.18931	2.94835	2.19125	1.27372	5.36058	70.6268	505.755	8.4658	148.939	4.11788	3.84115	56.3682	169.104	44.6526	55.9201	17.1495	2.3695	38.9789	0.001	2.17501	0.158399	0.337505	0.948208	0.374402	57.3331	25.2666	14.0661	32.1092	0.202427	0.139562	5.16541
CTRL	N3	13.6743	4.71257	1.10721	1.9977	3.7569	0.001	26.7894	317.271	767.905	280.34	24.6627	71.7607	19.753	0.756112	0.375672	4.66574	19.5237	8.17658	2.58369	2.93765	1.31092	5.43087	56.3605	506.218	9.73474	193.01	7.10334	4.93269	35.1462	236.171	57.4857	45.2963	17.943	2.54146	82.1529	3.28665	1.31826	0.001	0.216861	0.775697	0.364116	50.627	25.6034	8.65641	19.1187	0.116157	0.132729	3.36068
CTRL	N4	3.8628	1.33527	0.370625	1.31339	1.5204	3.42699	30.2964	390.639	672.003	278.484	10.3353	73.4648	10.961	0.589336	0.101243	3.75375	11.2242	4.62266	1.25151	1.40742	0.507761	4.55765	75.6257	442.059	5.58837	163.664	7.75048	5.85997	26.4431	167.329	43.4216	33.6501	10.87	1.59767	45.5319	2.54085	1.27037	0.208019	0.320639	0.278783	0.387627	56.0102	24.8444	16.3369	23.1518	0.128443	0.129774	4.5963
CTRL	N5	4.75139	1.59234	0.717376	1.28184	1.92385	2.95418	21.7856	221.524	548.032	209.293	13.6472	93.6912	8.32624	0.900482	0.455591	3.08986	14.6561	6.74933	2.44854	1.07677	0.609612	4.74086	38.6741	402.581	5.01989	145.596	3.16529	2.4813	37.6333	131.168	35.3206	47.3208	13.5143	2.05257	24.9516	1.83475	2.02048	0.001	0.260938	0.361932	0.285382	42.2043	22.4257	10.0038	21.1431	0.0720218	0.160974	3.63006
CTRL	N6	9.46054	4.00151	0.987078	1.08813	2.57013	6.39613	23.4779	228.304	556.334	264.648	14.4122	90.91	13.3002	0.717557	0.233727	2.36989	8.70453	5.31878	1.59334	1.79033	0.617531	4.28253	52.3512	435.649	7.75406	206.174	7.47606	6.58238	52.5189	233.754	41.5732	26.2536	10.4954	1.08805	107.468	1.99584	1.11612	0.33299	0.234516	0.592714	0.315467	40.6284	20.0643	5.25968	9.80124	0.0985912	0.0772472	2.83605
CTRL	N7	6.41811	3.01279	0.593346	1.64033	2.66432	7.07563	26.5524	294.267	521.36	249.511	15.8912	47.0602	12.0784	0.536488	0.294087	5.03537	13.437	8.46505	1.54732	1.97145	0.972736	4.78813	70.4529	375.572	7.62028	175.423	8.58957	3.98424	20.6176	179.235	46.5922	39.5053	17.5472	1.7642	53.9438	3.11906	1.81426	0.16687	0.231575	0.640356	0.455953	65.602	29.0085	19.2726	29.9251	0.279728	0.138041	6.88766
CTRL	N8	6.51274	1.99158	0.49936	1.38474	1.93345	5.70008	27.9091	282.47	671.479	199.667	5.699	51.8241	11.7842	0.585696	0.241654	4.30315	15.5308	5.46654	1.35682	1.84671	0.587976	3.53839	63.0815	483.695	5.18678	128.363	3.40271	3.78879	20.3973	143.844	33.1942	62.2192	14.7382	2.22432	20.2788	1.72122	1.28893	0.32023	0.299125	0.476154	0.265249	39.107	16.0265	13.1589	26.0705	0.108882	0.109553	3.71016
CTRL	N9	5.87634	2.55884	0.70475	1.2529	2.07615	4.41711	23.2112	255.867	538.553	258.159	6.95718	63.9838	16.2894	0.612457	0.128798	3.36561	10.3977	6.23234	1.2738	1.65458	0.687869	3.66	43.0417	365.6	6.7086	176.194	6.43861	6.98887	30.9105	169.668	41.2355	33.2171	12.4199	3.79921	51.7567	2.94946	1.02981	0.173536	0.172927	0.438555	0.297635	38.3901	17.7989	7.00999	13.0925	0.250069	0.0974931	3.05969
CTRL	N10	13.9877	4.17854	0.878572	1.64309	2.2384	9.15966	23.2613	235.987	616.118	178.576	6.34864	42.1566	16.1734	0.522672	0.214076	4.12228	15.6822	5.64268	1.51791	2.64123	0.569589	4.58168	57.0458	466.96	8.67418	124.156	6.10975	4.77541	22.3501	199.454	35.7174	78.7771	17.366	2.90942	70.7263	2.89546	1.75018	0.001	0.138931	0.88436	0.353954	42.1588	25.6981	12.858	31.7057	0.265483	0.186342	4.49903
CTRL	N11	6.02211	2.18582	1.99737	1.11115	1.69975	3.77264	18.424	256.124	517.028	198.633	17.5974	85.9125	13.7527	1.08574	0.221511	3.67835	12.6059	4.86888	1.73792	2.09447	0.710395	3.23519	64.5186	385.875	6.52856	141.391	4.96787	3.20101	35.2475	159.133	47.0304	38.8632	11.4176	1.56734	33.7573	2.90138	1.71323	0.286632	0.228269	0.488914	0.355876	46.6398	25.2829	12.1586	21.4629	0.171996	0.120982	3.56957
CTRL	N12	7.46497	2.32169	1.78886	0.866388	1.61939	4.07077	17.3988	202.806	506.941	174.642	23.986	59.8523	14.2804	0.637331	0.001	2.37227	11.5455	4.73376	1.28839	1.18938	0.582525	2.98734	40.1223	356.512	5.71987	129.885	3.89664	2.96602	27.7898	128.661	30.5037	29.3508	9.63939	3.49304	46.0625	1.73781	0.855554	0.211736	0.190448	0.463114	0.287983	39.1999	19.578	7.55112	17.5331	0.182466	0.100069	2.93653
CTRL	N13	7.73163	2.54029	0.815737	1.35512	2.22027	0.001	21.1488	197.521	538.297	175.636	6.58493	51.0997	12.4681	0.760003	0.105664	3.20677	12.1889	5.65747	1.4101	1.69223	0.77904	3.20294	41.7362	380.75	4.78596	122.995	4.58273	2.91614	18.8152	138.199	38.0548	45.6342	11.0208	1.67124	35.8694	2.18381	1.05111	0.217774	0.272685	0.503419	0.001	36.9261	20.8906	10.3067	23.3881	0.136537	0.139138	4.07062
CTRL	N14	10.9649	2.38088	0.675817	1.3565	1.90375	6.61855	27.1646	358.347	723.302	175.379	10.1892	40.9658	17.5688	0.668833	0.237108	4.44439	17.4115	5.1417	1.21703	1.91703	0.626282	5.12453	69.5287	498.252	8.5879	111.494	6.33052	3.66649	18.4142	201.791	47.0245	70.8375	14.6161	3.46063	47.6346	2.63188	1.32875	0.001	0.183724	0.58116	0.348726	49.7202	28.9187	18.2834	27.7281	0.175363	0.182828	3.19614
CTRL	N15	9.65992	3.16324	0.761773	1.35764	1.58064	5.80383	20.5605	241.317	533.218	212.999	10.1206	52.4135	12.0704	0.611478	0.161483	3.10077	11.1347	5.5297	1.09451	1.53774	0.660001	3.44849	44.4797	365.146	5.73262	149.96	5.65837	3.18294	25.1307	144.538	45.7686	43.5243	13.5072	1.43954	31.9519	2.12657	1.40758	0.001	0.262625	0.549937	0.290097	44.877	20.6725	14.5827	30.2323	0.252515	0.112374	5.71949
CTRL	N16	6.07036	1.87447	0.533306	2.00648	2.42719	5.31583	40.2927	353.964	673.512	278.679	13.6336	49.7268	12.4312	0.446562	0.397088	10.9652	11.841	8.15719	1.00566	1.48689	0.628057	5.67314	61.4039	447.408	7.08566	213.508	9.89633	5.9567	22.4545	187.287	52.5729	31.1236	13.6597	4.92066	56.1971	2.52955	1.0266	0.36937	0.352732	0.383807	0.309222	48.8405	22.0744	11.6779	18.9098	0.115062	0.001	4.21539
CTRL	N17	6.40457	2.41915	2.0914	1.07311	1.92025	3.37071	24.8775	303.73	639.036	250.221	20.3413	97.5236	15.4274	1.27912	0.469012	3.48404	13.3627	5.51313	1.8219	1.5573	0.732974	4.92021	46.3355	399.074	7.26352	151.2	5.39015	5.4885	34.5428	139.721	49.1716	40.7177	16.1202	4.22899	28.3316	2.88209	1.86716	0.265423	0.329576	0.315929	0.249761	40.6062	17.9675	8.99139	19.6052	0.156177	0.135782	3.25508
CTRL	N18	14.4492	6.57836	1.39793	2.04562	4.3667	7.14295	37.5302	354.019	925.078	404.173	12.9872	92.1036	22.9117	1.43346	0.299693	6.23193	17.9784	10.1879	1.97327	2.59825	0.967793	5.44692	73.1247	518.167	13.3535	215.188	7.03754	8.26043	30.9103	255.42	63.513	72.2791	24.2073	2.7238	47.7584	4.37402	1.94159	0.001	0.36503	0.563281	0.266457	41.2323	17.5555	8.53289	18.2711	0.198624	0.113161	3.7136
CTRL	N19	6.05342	2.05546	0.568422	0.586701	1.15582	3.50712	18.7784	237.846	459.36	187.327	10.4303	59.673	9.32875	0.487121	0.116937	6.1182	6.8158	2.88534	0.879916	1.01867	0.360442	2.39273	51.3413	362.812	6.76778	130.345	4.14711	3.19195	27.6594	173.851	27.0799	27.167	9.43374	1.01821	66.5834	1.27685	0.802617	0.233947	0.240872	0.570578	0.235155	47.0297	18.3454	9.71649	16.9472	0.150649	0.0868486	3.33019
CTRL	N20	3.09181	0.93046	0.625358	1.17201	1.10852	3.25503	23.7258	259.996	508.935	157.581	26.0677	142.547	11.8446	0.831945	0.0800675	3.78636	11.7431	4.20007	3.18306	1.03078	0.658015	3.5423	37.3205	310.308	5.39765	97.5225	1.79912	1.69775	42.2183	106.923	29.9244	28.4071	9.01815	1.28123	14.9403	1.72133	1.73836	0.204875	0.269946	0.342086	0.234696	45.8626	17.7798	8.98543	19.2125	0.169919	0.0835939	3.0402
CTRL	N21	9.38424	3.03458	0.833828	1.04812	1.43488	5.84213	27.3634	338.481	701.308	218.909	19.6219	91.5313	17.5941	1.03078	0.247811	3.94874	13.5505	5.29384	1.78819	2.1089	0.853402	5.43779	72.3154	507.1	8.848	149.86	4.96744	3.97982	35.8516	184.582	41.3787	54	14.3123	2.14558	60.4919	3.05238	1.61351	0.169484	0.285915	0.675879	0.344529	59.3538	27.3864	14.3426	27.2537	0.213451	0.123188	3.42124
Number of DLBCL samples
		17	17	17	17	17	17	17	17	17	17	17	17	17	17	17	17	17	17	17	17	17	17	17	17	17	17	17	17	17	17	17	17	17	17	17	17	17	17	17	17	17	17	17	17	17	17	17	17
Number of CTRL samples
		21	21	21	21	21	21	21	21	21	21	21	21	21	21	21	21	21	21	21	21	21	21	21	21	21	21	21	21	21	21	21	21	21	21	21	21	21	21	21	21	21	21	21	21	21	21	21	21
Average concentration for all samples [nmol/mL]
		6.8302	2.3922	0.8507	1.2638	1.892	4.4292	26.513	283.179	555.483	223.119	15.3518	75.2345	12.2483	0.6853	0.2138	4.0785	11.7474	5.8276	1.6297	1.5931	0.6977	4.2851	50.6849	366.417	7.0337	151.117	5.8423	4.3564	32.3597	153.268	40.7089	33.6167	11.3246	2.01	43.7402	2.3051	1.2596	0.2318	0.2741	0.5258	0.2867	47.5445	21.0908	10.6723	17.6246	0.1689	0.1066	3.8342
Average concentration for DLBCL samples [nmol/mL]
		4.8672	1.7781	0.6651	1.1685	1.6191	3.7511	27.8858	286.078	479.228	218.029	15.5317	78.6725	9.6681	0.5658	0.1834	3.8504	9.9844	5.7736	1.5975	1.3681	0.6605	4.2597	42.8959	293.068	6.7532	147.296	6.0409	4.1866	34.4858	128.964	38.7072	18.8996	7.8506	1.5554	37.3407	2.2324	1.0335	0.3051	0.2917	0.5008	0.2704	48.902	19.8525	9.6477	12.1256	0.1618	0.0935	3.7989
Average concentration for CTRL samples [nmol/mL]
		8.4193	2.8892	1.0009	1.341	2.1129	4.9782	25.4018	280.832	617.212	227.24	15.2062	72.4514	14.337	0.7821	0.2384	4.2632	13.1747	5.8714	1.6557	1.7753	0.7278	4.3057	56.9903	425.795	7.2608	154.209	5.6816	4.4938	30.6385	172.942	42.3293	45.5306	14.1368	2.3781	48.9207	2.364	1.4426	0.2654	0.2599	0.546	0.2999	46.4455	22.0932	11.5018	22.0762	0.1747	0.1172	3.8628
Fold change
		0.578	0.6154	0.6645	0.8714	0.7663	0.7535	1.0978	1.0187	0.7764	0.9595	1.0214	1.0859	0.6743	0.7234	0.7693	0.9032	0.7578	0.9833	0.9648	0.7706	0.9075	0.9893	0.7527	0.6883	0.9301	0.9552	1.0632	0.9316	1.1256	0.7457	0.9144	0.4151	0.5553	0.6541	0.7633	0.9443	0.7164	1.1496	1.1224	0.9172	0.9016	1.0529	0.8986	0.8388	0.5493	0.9262	0.7978	0.9835
p-value
		0.0016	0.0148	0.0190	0.2322	0.0374	0.0519	0.2425	0.8229	0.0013	0.4589	0.8086	0.3222	0.0023	0.0639	0.0887	0.4062	0.0019	0.8683	0.7940	0.0457	0.6633	0.6347	0.0035	1.5 x 10^-6	0.3025	0.5908	0.6101	0.5718	0.2877	0.0022	0.3236	2.4 x 10^-8	3.5 x 10^-5	0.0050	0.0878	0.6433	0.0057	0.0018	0.4507	0.1872	0.8164	0.7092	0.2415	0.1271	5.5 x 10^-6	0.5852	0.0888	0.8391
		**	*	*	ns	*	ns	ns	ns	**	ns	ns	ns	**	ns	ns	ns	**	ns	ns	*	ns	ns	**	****	ns	ns	ns	ns	ns	**	ns	****	****	**	ns	ns	**	**	ns	ns	ns	ns	ns	ns	****	ns	ns	ns
Statistical test
		Welch's t-test (log-transformed data)	Mann–Whitney U test	Welch's t-test (log-transformed data)	Student's t-test	Welch's t-test (log-transformed data)	Mann–Whitney U test	Student's t-test (log-transformed data)	Student's t-test	Student's t-test	Welch's t-test (log-transformed data)	Student's t-test (log-transformed data)	Mann–Whitney U test	Student's t-test	Mann–Whitney U test	Mann–Whitney U test	Student's t-test (log-transformed data)	Student's t-test (log-transformed data)	Student's t-test	Mann–Whitney U test	Student's t-test	Mann–Whitney U test	Student's t-test (log-transformed data)	Student's t-test	Student's t-test	Student's t-test (log-transformed data)	Student's t-test	Student's t-test	Student's t-test	Student's t-test (log-transformed data)	Student's t-test	Student's t-test	Student's t-test (log-transformed data)	Student's t-test	Student's t-test (log-transformed data)	Student's t-test	Student's t-test	Welch's t-test (log-transformed data)	Mann–Whitney U test	Welch's t-test	Welch's t-test (log-transformed data)	Mann–Whitney U test	Welch's t-test (log-transformed data)	Welch's t-test	Student's t-test	Student's t-test (log-transformed data)	Student's t-test	Student's t-test	Mann–Whitney U test
Standard deviation for all samples
		4.051	1.5024	0.585	0.4379	0.8217	2.7078	6.1379	70.3806	138.611	65.5727	8.2846	25.9424	4.9019	0.3082	0.1489	1.6372	3.4665	1.771	0.6112	0.6291	0.2728	1.3027	15.3764	96.6669	2.2128	38.6898	2.1192	1.6351	10.6242	46.0045	11.0927	19.416	5.1247	1.1184	20.7851	0.8549	0.5232	0.1273	0.1163	0.2636	0.1076	10.098	5.4693	3.7088	7.7688	0.0711	0.0426	1.1624
Standard deviation for DLBCL samples
		3.9512	1.5382	0.5401	0.5087	0.8067	2.8984	6.5781	87.4931	133.04	77.0957	8.859	24.1357	5.2135	0.2946	0.1689	1.3569	3.1848	1.9241	0.5774	0.6846	0.3173	1.6618	14.8685	80.7427	2.4963	45.6406	2.3539	1.572	10.7803	44.2756	13.1663	12.3686	4.4815	1.0218	18.0828	0.8259	0.5763	0.0882	0.1614	0.3474	0.1285	12.5755	6.8135	3.5672	5.8643	0.0856	0.0433	1.3387
Standard Deviation for CTRL samples
		3.4559	1.305	0.5888	0.3657	0.7835	2.4773	5.6728	55.0171	111.537	56.2117	8.0086	27.5838	3.5311	0.2904	0.1296	1.8454	3.0554	1.6841	0.6503	0.5286	0.2346	0.9639	12.9318	61.6175	1.9879	32.8688	1.9532	1.7103	10.4352	37.9293	9.0992	15.5526	3.7358	1.0774	21.7866	0.8935	0.4025	-0.2813	0.0609	0.1762	0.0884	7.7004	3.9802	3.6949	6.1345	0.0585	0.0399	1.0316
Homogenity of variance test		Bartlett's test (log-transformed data)	Brown-Forsythe's test	Bartlett's test (log-transformed data)	Bartlett's test	Bartlett's test (log-transformed data)	Brown-Forsythe's test	Bartlett's test (log-transformed data)	Bartlett's test	Bartlett's test	Bartlett's test (log-transformed data)	Bartlett's test (log-transformed data)	Brown-Forsythe's test	Bartlett's test	Brown-Forsythe's test	Brown-Forsythe's test	Bartlett's test (log-transformed data)	Bartlett's test (log-transformed data)	Bartlett's test	Brown-Forsythe's test	Bartlett's test	Brown-Forsythe's test	Bartlett's test (log-transformed data)	Bartlett's test	Bartlett's test	Bartlett's test (log-transformed data)	Bartlett's test	Bartlett's test	Bartlett's test	Bartlett's test (log-transformed data)	Bartlett's test	Bartlett's test	Bartlett's test (log-transformed data)	Bartlett's test	Bartlett's test (log-transformed data)	Bartlett's test	Bartlett's test	Bartlett's test (log-transformed data)	Brown-Forsythe's test	Bartlett's test	Bartlett's test (log-transformed data)	Brown-Forsythe's test	Bartlett's test (log-transformed data)	Bartlett's test	Bartlett's test	Bartlett's test (log-transformed data)	Bartlett's test	Bartlett's test	Brown-Forsythe's test
		0.0171	0.0242	0.0470	0.1684	0.0205	0.1761	0.5308	0.0539	0.4618	0.0389	0.2006	0.4636	0.1045	0.0300	0.2784	0.8959	0.4228	0.5783	0.7720	0.2805	0.4729	0.1037	0.5603	0.2591	0.0535	0.1709	0.4360	0.7268	0.7445	0.5185	0.1236	0.0915	0.4474	0.1680	0.4429	0.7442	0.0227	0.00049	9.5 x 10^-5	0.0068	0.4283	0.0164	0.0260	0.8840	0.0739	0.1133	0.7309	0.8727
		*	*	*	ns	*	ns	ns	ns	ns	*	ns	ns	ns	*	ns	ns	ns	ns	ns	ns	ns	ns	ns	ns	ns	ns	ns	ns	ns	ns	ns	ns	ns	ns	ns	ns	*	***	****	**	ns	*	*	ns	ns	ns	ns	ns
[truncated: 107 more columns]
